# Supplementary material for: Specific Mutations Reverse Regulatory Effects of Adenosine Phosphates and Increase Their Binding Stoichiometry in CBS Domain-Containing Pyrophosphatase
Source: Int J Mol Sci. 2024 May 25;25(11):5768. doi: 10.3390/ijms25115768 (PMC11172384; doi:10.3390/ijms25115768)
Supplement: Supplementary file 1 [file ijms-25-05768-s001.zip]

Archive with 1 entries (1 files):
- ijms-3006576-supplementary.pdf
